# Supplementary material for: Improving Lipophagy by Restoring Rab7 Cycle: Protective Effects of Quercetin on Ethanol-Induced Liver Steatosis
Source: Nutrients. 2022 Feb 4;14(3):658. doi: 10.3390/nu14030658 (PMC8915175; doi:10.3390/nu14030658)
Supplement: Supplementary file 1 [file nutrients-14-00658-s001.zip]

Archive with 1 entries (1 files):
- nutrients-1516293.pdf
